# Supplementary material for: Antiviral Effect of hBD-3 and LL-37 during Human Primary Keratinocyte Infection with West Nile Virus
Source: Viruses. 2022 Jul 15;14(7):1552. doi: 10.3390/v14071552 (PMC9319560; doi:10.3390/v14071552)
Supplement: Supplementary file 1 [file viruses-14-01552-s001.zip]

Archive with 1 entries (1 files):
- viruses-1754195-supplementary.pdf
